# Supplementary material for: Deciphering the immunogenic potential of wheat flour: a reference map of the salt-soluble proteome from the U.S. wheat Butte 86
Source: Proteome Sci. 2020 Aug 1;18:8. doi: 10.1186/s12953-020-00164-6 (PMC7395986; doi:10.1186/s12953-020-00164-6)
Supplement: Supplementary file 1 — Additional file 1. Proteins identified by MS/MS in 2-DE protein spots from the KCl-soluble fraction of Butte 86 flour. The positions of the spots are shown in Figure 2. For each spot, the predominant protein and all proteins that contained at least half the number of unique peptides as the predominant protein are highlighted in yellow. Proteins that contained less than half the number of unique peptides found in the predominant protein are highlighted in blue. Gluten proteins that contained less than half the number of unique peptides found in the predominant protein are highlighted in green. [file 12953_2020_164_MOESM1_ESM.xlsx]

## Sheet: Additional File 1
Additional File 1. Proteins identified by MS/MS in 2-DE protein spots from the KCl-soluble fraction of Butte 86 flour. The positions of the spots are shown in Figure 2. For each spot, the predominant protein and all proteins that contained at least half the number of unique peptides as the predominant protein are highlighted in yellow. Proteins that contained less than half the number of unique p…
Spot Number	# Proteins in Spot	Predominant Protein	Accession #	Source	# Unique peptides	# Spectra	% Coverage	Other Protein	Accession #	Source	# Unique peptides	# Spectra	% Coverage	Protein	Accession #	Source	# Unique peptides	# Spectra	% Coverage	Other Protein	Accession #	Source	# Unique peptides	# Spectra	% Coverage	Other Protein	Accession #	Source	# Unique peptides	# Spectra	% Coverage	Other Protein	Accession #	Source	# Unique peptides	# Spectra	% Coverage	Other Protein	Accession #	Source	# Unique peptides	# Spectra	% Coverage	Other Protein	Accession #	Source	# Unique peptides	# Spectra	% Coverage
1	2	pyruvate phosphate dikinase	XP_020188363	Ae. tauschii	19	50	24	cell division control protein 48	EMS47029	T. urartu	16	34	22
2	2	pyruvate phosphate dikinase	XP_020188363	Ae. tauschii	19	83	21	cell division control protein 48	XP_020169047	Ae. tauschii	6	15	7
3	1	pyruvate phosphate dikinase	XP_020188363	Ae. tauschii	20	101	26
4	1	aconitate hydratase	XP_020176302	Ae. tauschii	13	31	15
5		no ID
6	1	heat shock protein 101	AAD22629	T.aestivum	26	67	31
7	1	elongation factor 2	EMS59408	T. urartu	20	52	25
8	2	elongation factor 2	EMS59408	T. urartu	11	25	13	sucrose synthase type 2-1	AIL88516	T. polonicum	5	7	8
9	2	embryonic protein DC-8-like	XP_020196294	Ae. tauschii	14	50	24	embryonic protein DC-8-like	BAK08004	H. vulgare	5	17	16
10	3	embryonic protein DC-8-like	XP_020196294	Ae. tauschii	20	59	29	embryonic protein DC-8-like	BAK08004	H. vulgare	6	21	13	embryonic protein DC-8-like	EMS66533	T. uratu	6	16	28
11	2	embryonic protein DC-8-like	XP_020196294	Ae. tauschii	17	65	31	embryonic protein DC-8-like	EMS66533	T. uratu	5	19	31
12 1	4	embryonic protein DC-8-like	XP_020196294	Ae. tauschii	30	85	38	embryonic protein DC-8-like	EMS66533	T. uratu	11	30	39	HMW-GS 1By	AHC72164	T.aestivum x T. dicoccoides	5	12	10	embryonic protein DC-8-like	BAK08004	H. vulgare	4	10	17
13	2	embryonic protein DC-8-like	XP_020196294	Ae. tauschii	42	131	50	embryonic protein DC-8-like	EMS66533	T. uratu	13	41	46
14	2	heat shock protein 90	ABG57075	T.aestivum	19	64	26	beta-amylase	EMS68884	T. uratu	4	11	9
15	7	heat shock protein 70	XP_020151532	Ae. tauschii	43	209	48	ER molecular chaperone	AGN94840	T. aestivum	36	129	44	pyruvate phosphate dikinase	XP_020188363	Ae. tauschii	16	72	21	heat shock protein 70	AAB99745	T. aestivum	16	55	49	beta-amylase	XP_020197275		14	36	31	heat shock protein 70	XP_020177409	Ae. tauschii	11	32	20	heat shock protein 70	XP_020165835	A. tsauschii	4	12	32
16	8	heat shock protein 70	EMS51416	T. urartu	26	85	35	oligopeptidase A	XP_020201465	Ae. tauschii	19	56	23	heat shock protein 70	XP_020151532	Ae. tauschii	13	34	23	ER molecular chaperone	AGN94840	T. aestivum	8	21	15	beta-amylase	AGY14538		6	16	14	transketolase, chloroplastic	XP_020159606	Ae. tauschii	5	12	7	beta-amylase	EMS68884	T. uratu	4	14	18	serpin 3	ACN59485	T. aestivum	4	11	9
17		no ID
18	2	beta-D-glucan exohydrolase	AAM13694	T.aestivum	25	84	34	63 kDa globulin	XP_020163670	Ae. tauschii	12	36	21
19	1	beta-D-glucan exohydrolase	AAM13694	T.aestivum	24	60	33
20	4	beta-D-xylosidase	XP_020155854	Ae. tauschii	17	44	23	NADP-dependent malic enzyme-like	XP_020196814	T. aestivum	13	32	21	T-complex protein 1 subunit gamma	EMS47652	T. uratu	6	16	10	glucose and ribitol dehydrogenase	T06212	H. vulgare	5	14	18
21 1	3	glucose and ribitol dehydrogenase	T06212	H. vulgare	7	19	28	omega-5 gliadin	BAE20328	T. aestivum	4	6	13	polygalacturonase	XP_020154782	T.aestivum	4	10	8
22		no ID
23	1	glucose-6-P isomerase	ABE41790	T.aestivum	22	67	37
24	1	glucose-6-P isomerase	ABE41790	T.aestivum	21	59	38
25	1	globulin 3A	AFM30909	T.aestivum	12	38	24
26 1,2	7	beta-amylase	XP_020197275	Ae. tauschii	64	397	70	protein disulfide isomerase	AAK49424	T. aestivum	46	175	68	omega gliadin	BAN29067	T.aestivum	31	108	77	beta-amylase	EMS68884	T. urartu	9	63	58	protein disulfide isomerase	AAK49425	T. aestivum	6	20	67	ruBisCO large subunit binding protein	XP_020158932	Ae. tauschii	5	9	10	beta-amylase	AGY14538	H. vulgare	4	24	33
27 1,2	6	beta-amylase	XP_020197275	Ae. tauschii	46	287	58	protein disulfide isomerase	AAK49425	T. aestivum	41	231	55	omega gliadin	BAN29067	T.aestivum	34	97	88	ruBisCO large subunit binding protein	XP_020158932	Ae. tauschii	12	58	25	beta-amylase	EMS68884	T. urartu	6	49	52	protein disulfide isomerase	AAA19660	T. aestivum	6	32	55
28	1	beta-amylase	EMS68884	T. urartu	21	83	37
29	9	beta-amylase	EMS68884	T. urartu	22	88	40	ketol-acid reductoisomerase	XP_020174215	Ae. tauschii	10	28	21	serpin 1	ACN59483	T. aestivum	10	30	25	vacuolar-sorting receptor 1	EMS51356	T. uratu	10	29	19	leucine aminopeptidase 2	EMS53149	T. uratu	9	26	20	ADP glucose pyrophosphorylase	AAF61173	T. aestivum	9	24	22	selenium binding proteins 1	EMS55168	T. uratu	9	29	26	methylmalonate-semialdehyde dehydrogenase	XP_020151638	Ae. taushii	8	19	18
30	5	ketol-acid reductoisomerase	XP_020174215	Ae. tauschii	38	111	47	leucine aminopeptidase 2	EMS53149	T. uratu	13	34	30	beta-amylase	EMS68884	T. urartu	11	31	26	serpin 3	ACN59485	T. aestivum	5	13	12	betaine-aldehyde dehydrogenase	AAL05264	T. aestivum	4	10	10
31	5	leucine aminopeptidase 2	EMS53149	T. urartu	26	61	47	ketol-acid reductoisomerase	XP_020174215	Ae. tauschii	10	24	21	D-3-phosphoglycerate dehydrogenase	XP_020174748	Ae. tauschii	6	13	11	serpin 1	ACN59483	T. aestivum	4	10	10	beta-amylase	XP_020197275	Ae. tauschii	4	7	7
32	8	atp1	ACA62607	T.aestivum	20	67	38	aldehyde dehydrogenase	EMS51754	T. urartu	13	61	23	S-adenosylhomocysteine hydrolase	CAJ01707	H. vulgare	11	47	23	leucine aminopeptidase	EMS53149	T. urartu	10	46	22	methylmalonate-semialdehyde dehydrogenase	XP_020151638	Ae. taushii	6	25	12	serpin 3	ACN59485	T. aestivum	5	19	12	betaine-aldehyde dehydrogenase	AAL05264	T. aestivum	4	10	10	aldehyde dehydrogenase 7b	ADJ67791	T. aestivum	4	19	9
33	1	aldehyde dehydrogenase	AKE36953	T.aestivum	6	17	16
34	4	omega gliadin	AKB95614	T. urartu	18	34	51	serpin-N3.2	AFC89429	T. aestivum	5	16	15	serpin 3	ACN59485	T. aestivum	4	12	17	acetylornithine deacetylase	XP_020152244	Ae. tauschii	4	9	14
35	5	enolase	XP_020163593	Ae. tauschii	33	135	78	embryonic protein DC-8-like	XP_020191671	Ae. tauschii	12	41	37	serpin 1	ACN59483	T. aestivum	5	11	12	vacuolar-sorting receptor 1	EMS51356	T. uratu	4	11	7	enolase	XP_020194742	Ae. taushii	4	9	78
36	3	enolase	XP_020163593	Ae. tauschii	55	264	89	serpin 1	ACN59483	T. aestivum	7	18	23	enolase	XP_020194742	Ae. taushii	4	19	87
37	4	enolase	BAJ85279	Hordeum vulgare	45	167	83	ADP glucose pyrophosphorylase	AAF61173	T. aestivum	14	38	39	ADP glucose pyrophosphorylase	ABG88200	T. aestivum	11	27	27	serpin 1	ACN59483	T. aestivum	9	23	31
38 1	6	enolase	BAJ85279	Hordeum vulgare	19	62	63	omega gliadin	AKB95614	T. urartu	17	41	52	serpin	EMS54555	T. urartu	10	30	31	adenylosuccinate synthetase	XP_020179092	Ae. tauschii	7	19	19	fumarylacetoacetase	EMS46492	T. uratu	5	16	13	protein disulfide isomerase	BAO79454	T. aestivum	4	10	12
39	1	alanine aminotransferase	XP_020147857	Ae. tauschii	38	104	66
40	5	leghemoglobin reductase	XP_020185250	Ae. tauschii	35	139	69	cupincin	XP_020147625	Ae. tauschii	14	36	33	serine hydroxymethyltransferase -4	XP_020181079	Ae. tauschii	7	15	15	proline-tRNA ligase	XP_020192507	Ae. tauschii	6	18	18	serine tRNA ligase	XP_020157990	Ae. taushii	4	10	14
41	3	cupincin	XP_020147625	Ae. tauschii	16	42	33	proline-tRNA ligase	XP_020192507	Ae. tauschii	5	15	14	globulin-1S	EMS62417	T. urartu	5	9	24
42	2	cupincin	XP_020147625	Ae. tauschii	30	90	47	globulin-1S	EMS62417	T. urartu	11	29	36
43	2	cupincin	XP_020147625	Ae. tauschii	35	105	51	globulin-1S	EMS62417	T. urartu	11	29	36
44	2	cupincin	XP_020147625	Ae. tauschii	33	151	47	globulin-1S	EMS62417	T. urartu	20	88	45
45 2	6	cupincin	XP_020147625	Ae. tauschii	35	192	53	63 kda globulin	XP-020163670	Ae. tauschii	18	78	25	globulin-1S	EMS62417	T. urartu	13	62	42	dehydrin	XP_020191006	Ae. tauschii	6	18	21	globulin-3A	AFM30909	T.aestivum	5	23	21	embryonic protein DC-8-like	XP_020148198	Ae. tauschii	5	21	12
46	5	cupincin	XP_020147625	Ae. tauschii	38	112	53	63 kda globulin	XP-020163670	Ae. tauschii	29	86	38	globulin-1S	EMS62417	T. urartu	11	24	41	dehydrin	XP_020191006	Ae. tauschii	5	8	15	globulin-3A	AFM30909	T.aestivum	10	30	34
47	4	globulin-3A	AFM30909	T.aestivum	34	136	45	63 kda globulin	XP-020163670	Ae. tauschii	15	51	34	embryonic protein DC-8-like	XP_020148198	Ae. tauschii	5	12	14	globulin-1S	EMS62417	T. urartu	4	8	7
48	2	globulin-3A	AFM30909	T.aestivum	35	107	38	63 kda globulin	XP-020163661	Ae. tauschii	4	10	25
49	3	globulin-3A	AFM30909	T.aestivum	43	147	46	63 kda globulin	XP-020163661	Ae. tauschii	4	11	29	globulin-1S	EMS66832	T. urartu	4	13	39
50	2	globulin-3A	AFM30909	T.aestivum	25	77	28	globulin-3C	ACJ65513	T. aestivum	5	10	36
51	1	translation elongation factor 1 alpha	AAA34306	T.aestivum	25	109	44
52	1	globulin 3	ACJ65514	T.aestivum	5	13	8
53	2	globulin-3A	AFM30909	T.aestivum	25	83	28	63 kda globulin	XP-020163661	Ae. tauschii	4	12	26
54 1,2	3	globulin-3A	AFM30909	T.aestivum	23	107	35	LMW-GS MENSHIP	ACA63865	T.aestivum	12	38	29	peroxidase	AAM88383	T. aestivum	4	13	11
55 2	2	LMW-GS MENSHIP	ACA63869	T.aestivum	27	84	53	globulin-3A	AFM30909	T.aestivum	18	61	31
56	1	globulin-3A	AFM30909	T.aestivum	7	23	14
57	1	LMW-GS MENSHIP	ABC84366	T.aestivum	28	54	60
58	1	LMW-GS MENSHIP	ABC84366	T.aestivum	9	14	29
59	2	ERBB-3 binding protein	XP_020191236	Ae. tauschii	11	53	29	globulin-3A	AFM30909	T.aestivum	8	27	16
60 2	2	gamma gliadin	Bu-gamma-5	T.aestivum	15	38	41	globulin-3A	AFM30909	T.aestivum	5	14	10
61 2	2	gamma gliadin	Bu-gamma5	T.aestivum	15	52	41	globulin-3A	AFM30909	T.aestivum	5	14	10
62	2	triticin	ACB41345	T.aestivum	15	49	26	citrate synthase 4	XP_020157391	Ae. tauschii	5	12	14
63	1	isocitrate dehydrogenase	AMP82030	T.aestivum	11	41	27
64	4	serpin	EMS54555	T. uratu	34	102	68	phosphoglycerate kinase	P12783	T.aestivum	10	29	28	serpin-Z2B	EMS46390	T. urartu	4	11	18	aspartate aminotransferase	ACG59771	T. aestivum	4	10	14
65	3	serpin	CAB52709	T.aestivum	51	213	78	phosphoglycerate kinase	P12783	T.aestivum	24	57	54	serpin	CAA72273	T. aestivum	9	27	62
66	3	serpin	ACN59485	T.aestivum	35	109	66	phosphoglycerate kinase	P12783	T.aestivum	9	25	28	serpin-Z1C	EMS54555	T. urartu	5	22	51
67	4	serpin	ACN59485	T.aestivum	90	358	85	phosphoglycerate kinase	P12783	T.aestivum	13	57	39	succinyl-CoA ligase	EMS67204	T. urartu	8	33	22	serpin-N3.7	AFC89430	T. aestivum	7	35	72
68	6	serpin	ACN59485	T.aestivum	55	162	78	succinyl-CoA ligase	EMS67204	T. urartu	9	21	23	serpin-Z1C	EMS54555	T. urartu	7	18	63	serpin-N3.2	AFC89429	T. aestivum	6	16	29	actin	AAW78915	T. aestivum	6	16	21	phosphoglycerate kinase	P12783	T. aestivum	4	9	13
69	2	serpin	ACN59484	T.aestivum	16	50	40	serpin-3	ACN59485	T. aestivum	4	10	14
70	3	serpin	ACN59484	T.aestivum	25	75	48	serpin	CAA72273	T. aestivum	9	26	24	serpin-N3.2	AFC89429	T. aestivum	6	15	26
71	3	serpin	AFC89429	T.aestivum	30	67	63	serpin 2	ACN59484	T. aestivum	14	30	37	serpin	CAB52709	T. aestivum	6	8	25
72	7	serpin	AFC89429	T.aestivum	87	268	86	serpin-3	ACN59485	T. aestivum	13	28	46	protein disulfide isomerase	AAK49424	T. aestivum	9	24	19	actin	AAW78915	T. aestivum	8	20	27	serpin 2	ACN59484	T. aestivum	5	15	25	serpin	CAB52709	T. aestivum	4	8	43	protein DJ-1 homolog A	XP_020193433	Ae. tauschii	4	11	10
73	7	serpin	AFC89429	T.aestivum	65	207	82	serpin-3	ACN59485	T. aestivum	21	55	60	actin	AAW78915	T. aestivum	17	45	43	actin	EMS62134	T. urartu	9	28	42	serpin-Z1C	EMS54555	T. urartu	5	9	54	phosphoglycerate kinase	P12783	T. aestivum	5	13	15	serpin-2	ACN59484	T. aestivum	4	8	18
74	1	serpin	AFC89429	T.aestivum	11	36	32
75	1	glycosyltransferase 75	ADK56176	T.aestivum	7	18	22
76	9	serpin	CAA90071	T.aestivum	31	123	61	serpin	EMS46390	T. urartu	23	53	54	phosphoglycerate kinase	XP_020156492	Ae. tauschii	17	40	41	succinyl-CoA ligase	EMS67204	T. urartu	13	37	32	UDP-arabinopyranose mustase 1	XP_020155230	Ae. tauschii	9	28	28	serpin 3	ACN59485	T. aestivum	9	24	68	serpin Z1C	EMS54555	T. urartu	7	20	64	actin	AQU14670	T. aestivum	6	17	20
77	4	serpin	CAA90071	T.aestivum	31	61	61	serpin	EMS46390	T. urartu	21	45	53	phosphoglycerate kinase	P12783	T.aestivum	10	19	28	serpin-N3.2	AFC89429	T. aestivum	6	11	37
78	6	serpin	EMS46390	T. uratu	39	115	67	serpin	CAA90071	T.aestivum	22	80	57	phosphoglycerate kinase	P12783	T.aestivum	10	26	28	fructose-biphosphate aldolase	EMS58841	T. urartu	8	21	27	UDP-arabinopyranose mustase 1	XP_020155230	Ae. tauschii	7	19	22	malate dehydrogenase	AAT64932	T. aestivum	5	12	17
79	1	alpha gliadin	BAM08450	T.aestivum	10	23	34
80 2	5	alpha gliadin	CAY54134	T.aestivum	25	104	45	late embryogenesis abundant protein	XP_020198068	Ae. tauschii	21	63	51	alpha gliadin	BAM08451	T.aestivum	12	23	43	aspartate aminotransferase	XP_020168206	Ae. tauschii	9	30	20	gamma gliadin	AKB95613	T. urartu	6	18	16
81 1	10	ER molecular chaperone	AGN94840	T.aestivum	30	149	34	late embryogenesis abundant protein	EMS50716	T. urartu	13	41	18	aspartate aminotransferase	XP_020168206	Ae. tauschii	10	25	24	12 globulin	EMS60011	T. urartu	10	41	20	glutamate dehydrogenase	ALT22419	S. cereale x T. turgidum	9	31	27	gamma gliadin	ACJ03496	T. urartu	8	20	19	serpin 1	ACN59483	T. aestivum	5	22	13	formate dehydrogenase	EMS63034	T. urartu	5	18	14
82 2	4	gamma gliadin	Bu-gamma-1	T.aestivum	29	164	50	aspartate aminotransferase	XP_020168206	Ae. tauschii	29	122	47	ER molecular chaperone	AGN94840	T.aestivum	8	50	16	late embryogenesis abundant protein	EMS50716	T. urartu	4	7	14
83 2	8	alpha gliadin	Bu-alpha-23	T.aestivum	38	107	63	glyceraldehyde-3-P-dehydrogenase	ANW11922	T.aestivum	23	59	50	gamma gliadin	Bu-gamma-1	T.aestivum	22	93	47	aspartate aminotransferase	EMS51413	T. urartu	18	67	31	cupicin	XP_020147625	Ae. tauschii	9	39	22	fructose-biphosphate aldolase 1	XP_020147286	Ae. tauschii	7	29	23	gamma gliadin	AEA30015	T. aestivum	6	17	30	alpha gliadin	AKC91305	A. searsii	6	24	32
84 2	3	LMW-GS METSRV	ABC84361	T.aestivum	17	48	33	ER molecular chaperone	AGN94840	T.aestivum	7	32	13	cupincin	XP_020147625	Ae. tauschii	4	13	9
85		no ID
86	2	LMW-GS METSHIP	ACJ76984	T. dicoccoides	7	25	16	cupincin	XP_020147625	Ae. tauschii	5	14	12
87 2	4	gamma gliadin	AEA30015	T.aestivum	24	78	53	fructose biphosphate aldolase	XP_020147286	Ae. tauschii	16	57	44	cupincin	XP_020147625	Ae. tauschii	12	33	25	aspartate aminotransferase	XP_020168206	Ae. tauschii	6	18	16
88	1	alpha gliadin	AAA96522	T.aestivum	11	24	42
89	3	peroxidase	XP_020147267	Ae. tauschii	38	173	53	cupicin	XP_020147625	Ae. tauschii	4	10	10	peroxidase	CDM86903	T.aestivum	4	7	15
90	1	peroxidase	AAM88383	T.aestivum	47	125	57
91 1,2	2	peroxidase	AAM88383	T.aestivum	62	197	60	LMW-GS METSCIP (CS-LMW-D3)	ABE77189	T.aestivum	21	53	47
92	2	aldose 1 epimerase	XP_020180146	Ae. tauschii	9	24	22	peroxidase	AAM88383	T.aestivum	7	18	20
93	2	globulin 3A	AFM30909	T.aestivum	19	57	25	63 kDa globulin	XP_020163670	Ae. tauschii	6	11	20
94	4	63 kda globulin	XP-020163670	Ae. tauschii	24	88	27	globulin 3A	AFM30909	T.aestivum	9	36	23	peroxidase	AAM88383	T.aestivum	6	12	17	globulin 3B	ACJ65515	T. aestivum	5	22	23
95	2	farinin	XP_020147251 (BU-farinin-1)	Ae. tauschii	9	49	31	xylanase inhibitor	ABU55392	T.aestivum	4	17	15
96	4	63 kda globulin	XP-020163670	Ae. tauschii	24	106	28	peroxidase	AAM88383	T.aestivum	22	56	51	globulin-3A	AFM30909	T.aestivum	8	37	24	avenin-like protein	XP_020147251	Ae. tauschii	4	23	17
97	2	aspartic proteinase	XP_020157026	Ae. tauschii	9	27	19	chitinase	Q9FRV1	Secale	8	26	26
98 1	2	aspartic proteinase	XP_020157026	Ae. tauschii	5	13	13	gamma gliadin	Bu-gamma-7	T.aestivum	5	15	23
99	2	cupincin	XP_020147625	Ae. tauschii	8	31	18	globulin-1	EMS62417	T. urartu	6	16	21
100	2	peroxidase	AAM88383	T.aestivum	13	36	34	peroxidase	CDM85955	T.aestivum	11	25	27
101 1,2	12	glyceraldehyde 3-P dehydrogenase	ALE18234	T.aestivum	49	164	65	alpha gliadin	Bu-alpha-1	T.aestivum	38	104	74	cupicin	XP_020147625	Ae. tauschii	16	44	27	alpha gliadin	ACJ76933	T.monococcum	16	41	45	peroxidase	XP_020198896	Ae. tauschii	16	39	15	glyceraldehyde 3-P dehydrogenase	ANW11922	T. aestivum	14	30	56	gamma gliadin	BU-gamma-3	T.aestivum	11	37	22	peroxidase	AAM88383	T. aestivum	10	27	36
102 1,2	12	glyceraldehyde 3-P dehydrogenase	ANW11922	T.aestivum	79	230	92	glyceraldehyde 3-P dehydrogenase	ABQ81648	T.aestivum	30	88	82	aldose reductase	XP_020162829	Ae. tauschii	23	71	41	alpha gliadin	BAM08454	T.aestivum	18	48	37	alpha gliadin	BU-Alpha23	T.aestivum	12	24	48	cupicin	XP_020147625	Ae. tauschii	7	21	17	peroxidase	CDM85955	T.aestivum	11	25	27	glyceraldehyde 3-P dehydrogenase	ALE18234	T. aestivum	6	21	82
103 1	4	glyceraldehyde 3-P dehydrogenase	ALE18234	T.aestivum	37	85	68	aldose reductase	XP_020162829	Ae. tauschii	30	100	52	glyceraldehyde 3-P dehydrogenase	ANW11922	T.aestivum	16	34	59	alpha gliadin	AFX69619	T.aestivum	9	20	41
104 1,2	12	fructose bisphosphate aldolase	CDM85265	T.aestivum	60	197	73	aspartate aminotransferase	CDM84293	T.aestivum	24	69	48	alpha gliadin	AFX69628	T.aestivum	20	40	48	glyceraldehyde 3-P dehydrogenase	ANW11922	T.aestivum	12	28	34	alpha gliadin	AKC91301	A. searsii	11	30	31	cupicin	XP_020147625	Ae. tauschii	9	24	24	gamma gliadin	AEA30015	T. aestivum	6	19	23	gamma gliadin	AAK84774	T. aestivum	6	17	18
105 1,2	10	glyceraldehyde 3-P dehydrogenase	ABQ81648	T.aestivum	56	208	73	glyceraldehyde 3-P dehydrogenase	ANW11922	T.aestivum	31	126	80	fructose biphosphate aldolase	XP_020147286	Ae. tauschii	27	83	54	alpha gliadin	BU-Alpha23	T.aestivum	22	75	53	alpha gliadin	AFK32701	Ae. tauschii	14	34	40	alpha gliadin	BAM08459	T. aestivum	8	27	41	glyceraldehyde 3-P dehydrogenase	ALE18234	T.aestivum	6	31	73	alpha gliadin	AFN08646	T. dicoccoides	5	18	34
106 2	16	alpha gliadin	BAM08459 (CS-alpha-A1)	T.aestivum	70	215	77	alpha gliadin	APU92445 (CS-Alpha-D12)	T. spelta	49	146	81	glyceraldehyde 3-P dehydrogenase	ALE18234	T.aestivum	36	133	72	ricin-B-like lectin	XP_020162548	Ae. tauschii	22	61	57	gamma gliadin	CS-gamma-D3	T. aestivum	16	42	59	alpha gliadin	AFX69636	T. aestivum	16	54	76	glyceraldehyde 3-P dehydrogenase	ALW11922	T.aestivum	15	54	72	aldo-keto recuctase 1	XP_020175980	Ae. tauschii	9	24	32
107	2	malate dehydrogenase	XP_020196362	Ae. tauschii	6	17	17	guanine nucleotide binding protein	EMS52917	T. urartu	5	11	16
108	2	guanine nucleotide binding protein	CDM83867	T.aestivum	11	23	40	malate dehydrogenase	CDM83547	T.aestivum	10	18	31
109	6	malate dehydrogenase	XP_020157252	Ae. tauschii	44	149	73	legumin B-like protein	XP_020196645	Ae. tauschii	10	25	30	60S acidic ribosomal protein	XP_020172697	Ae. tauschii	8	16	31	omega amidase	XP_020182340	Ae. tauschii	6	10	19	guanine nucleotide binding protein	CDM83867	T.aestivum	4	7	18	cysteine synthase	CBL74443	T. aestivum	4	8	17
110	6	malate dehydrogenase	AAT64932	T.aestivum	21	53	54	legumin B-like protein	XP_020196645	Ae. tauschii	20	59	52	60S acidic ribosomal protein	XP_020172697	Ae. tauschii	13	33	38	NADP dependent oxidoreductase	EMS46550	T. uratu	11	22	23	legumin b-like	BAJ91916	H. vulgare	4	10	44	omega amidase	BAK00414	H. vulgare	4	10	19
111	1	desiccation-related protein	XP_020169835	Ae. tauschii	16	37	35
112	2	desiccation-related protein	XP_020169835	Ae. tauschii	11	34	31	proteasome subunit alpha type 1	CBG02796	T.aestivum	5	9	18
113	1	lactoylglutathione lyase	XP_020185375	Ae. tauschii	13	38	41
114	1	lactoylglutathione lyase	XP_020185375	Ae. tauschii	51	149	79
115	10	lactoylglutathione lyase	XP_020185375	Ae. tauschii	16	54	44	malate dehyrogenase	AAT64932	T.aestivum	13	31	31	thiamine thiazole synthase 2	CDM85402	T.aestivum	12	41	38	epoxide hydrolase 2	XP_020198515	Ae. tauschii	8	22	25	fructokinase 1	CDM85361	T.aestivum	7	19	27	glucose and ribitol dehydrogenase	BAJ85825	H. vulgare	5	13	17	legumin B-like protein	XP_020196645	Ae. tauschii	4	11	12	enoyl-reductase 1	XP_020163074	Ae. tauschii	4	7	14
116	3	lactoylglutathione lyase	EMS56223	T. uratu	7	19	21	enoyl reductase	XP_020163074	Ae. tauschii	4	7	14	malate dehydrogenase	AAT64932	T.aestivum	6	16	18
117	2	glucose and ribitol dehydrogenase	XP_020188730	Ae. tauschii	16	41	46	guanine nucleotide binding protein	CDM83867	T.aestivum	4	9	15
118	3	glucose and ribitol dehydrogenase	XP_020188730	Ae. tauschii	28	107	61	pyridoxal 5'-phosphate synthase subunit	XP_020172212	Ae. tauschii	8	22	31	glucose and ribitol dehydrogenase	BAJ85825	H. vulgare	5	19	47
119	2	glucose and ribitol dehydrogenase	XP_020188730	Ae. tauschii	31	127	67	glucose and ribitol dehydrogenase	BAJ85825	H. vulgare	5	17	53
120	2	glucose and ribitol dehydrogenase	XP_020188730	Ae. tauschii	29	101	65	glucose and ribitol dehydrogenase	BAJ85825	H. vulgare	5	13	51
121	5	proteosome subunit alpha type 1	BAJ85935	Hordeum vulgare	10	28	39	vicilin-like antimicrobial peptide	EMS48588	T. urartu	6	16	13	purinin	ADA62372 (BU-purinin-3)	T.aestivum	5	33	17	AAI	CAI84642	T. aestivum	5	14	55	peroxygenase	CBD32522	T. aestivum	4	9	21
122	2	glucose and ribitol dehydrogenase	BAJ85825	Hordeum vulgare	15	64	39	avenin-like protein	ABP63560	T.aestivum	4	23	17
123	3	dehydrin	AOM63239	T.aestivum	12	29	61	rab protein (dehydrin)	CAA44342	T.aestivum	7	30	57	19kd globulin	XP_020162707	Ae. tauschii	4	10	27
124	1	purinin	ADA62372 (BU-purinin-3)	T.aestivum	14	105	40
125	5	19 kd globulin	XP_020162707	Ae. tauschii	12	65	61	adenylate kinase	CBL75153	T.aestivum	5	14	22	dehydrin	AOM63239	T.aestivum	4	11	29	carboxypeptidase D	AAP76507	T. aestivum	4	10	37	proteasome subunit alpha type 7-A	BAJ91339	H. vulgare	4	8	18
126	1	oil body associated protein	XP_020196637	Ae. tauschii	24	74	81
127	3	19 kd globulin	XP_020162707	Ae. tauschii	9	62	50	xylanase inhibitor	pdb 1OM0	T.aestivum	6	16	26	late embryogenesis abundant protein	XP_020173182	Ae. tauschii	4	13	21
128	3	xylanase inhibitor	AGN71004	T.aestivum	34	127	64	cupicin	XP_02017625	Ae. tauschii	6	13	14	tritin	BAA02948	T.aestivum	6	15	26
129	1	globulin-1	ABG68034	T.aestivum	12	55	46
130	1	endochitinase	XP_020181917	Ae. tauschii	19	108	41
131	1	globulin	AAR95703	T. turgidum	11	65	50
132	2	globulin	AAR95703	T. turgidum	10	72	50	xylanase inhibitor	AGN71004	T.aestivum	7	20	27
133	2	tritin	BAA02948	T.aestivum	53	316	75	protein synthesis inhibitor II	XP_020198336	Ae. tauschii	10	44	68
134	2	farinin	XP_020147251 (BU-farinin-1)	Ae. tauschii	7	35	21	secretory protein	XP_020161391	Ae. tauschii	5	10	27
135	2	secretory protein	XP_020161391	Ae. tauschii	9	23	38	avenin-like protein	XP_020147251 (BU-farinin-1)	Ae. tauschii	4	23	14
136	2	secretory protein	XP_020161391	Ae. tauschii	5	14	29	farinin	XP_020147251 (BU-farinin-1)	Ae. tauschii	4	23	17
137	3	cyclophilin A	AAK49426	T.aestivum	14	84	57	triticin	ACB41345	T.aestivum	7	48	11	avenin-like protein	XP_020147251 (BU-farinin-1)	Ae. tauschii	6	45	21
138	2	endochitinase	XP_020181917	Ae. tauschii	15	28	32	AAI	XP_020192437	Ae. tauschii	9	24	39
139	2	chitinase	AAX83263	T.aestivum	20	73	48	AAI	XP_020192437	Ae. tauschii	18	82	52
140	2	AAI	prf 1207200A (WASI_Bu-1)	T.aestivum	39	234	82	cyclophilin-like protein	AAP44537	T.aestivum	4	16	21
141	1	AAI	prf 1207200A (WASI_Bu-1)	T.aestivum	14	72	51
142	3	AAI	prf 1207200A (WASI_Bu-1)	T.aestivum	31	112	71	lysosomal thiol reductase	XP-020155412	Ae. tauschii	15	50	53	AAI 0.19 dimeric (WDAI-Bu-1)	AAV39514	T.aestivum	4	11	52
143	5	peroxiredoxin	ACE82290	T.aestivum	21	91	67	enoyl-reductase 1	BAC76688	T.aestivum	11	25	50	globulin-1S	EMS62417	T. urartu	5	12	11	AAI CM3	XP_020153704	Ae. tauschii	5	9	43	avenin-3	EMS62569	T. urartu	4	12	30
144	6	1-cys peroxiredoxin	AAQ74769	T.aestivum	21	73	65	purinin	EMS62569 (BU-purinin-1)	T. urartu	12	30	56	27k protein	BAC76688	T.aestivum	10	33	46	manganese superoxide dismutase	AAB68035	T.aestivum	6	22	34	globulin-1S	EMS62417	T. urartu	4	8	7	avenin-3 like protein	XP_020180381	Ae. tauschii	4	9	65
145	6	purinin	EMS62569 (BU-purinin-1)	T. urartu	22	98	68	purinin	ADA62372 (BU-purinin-3)	T.aestivum	11	53	65	27k protein	BAC76688	T.aestivum	7	16	25	peroxiredoxin	ACE82290	T.aestivum	4	10	24	AAI dimeric	ABQ09510 (WDAI-Bu-4)	T. urartu	4	11	40	vicilin-like antimicrobial peptides	EMS48588	T. urartu	4	9	9
146	1	purinin	EMS62569 (BU-purinin-1)	T. urartu	9	37	52
147	4	triosephosphate isomerase	CDM81250	T.aestivum	31	102	70	vicilin-like seed storage protein	XP_020187168	Ae. tauschii	14	49	19	oil body-associated protein	XP_-020147075	Ae. tauschii	8	16	39	triosephosphate isomerase	P34937	H. vugare	4	11	51
148	6	oil body associated protein	XP_020147075	Ae. tauschii	30	103	84	triosephosphate isomerase	XP_020171159	Ae. tauschii	28	110	72	vicilin-like seed storage protein	XP_020187168	Ae. tauschii	7	18	13	triosephosphate isomerase	CDM81250	T.aestivum	6	17	68	oil body-associated protein	EMS67810	T. urartu	6	16	79	tropinone reductase	XP_020182080	Ae. tauschii	4	11	15
149	2	late embryogenesis abundant protein	XP_020193122	Ae. tauschii	10	22	55	desiccation-related protein	XP_020169835	Ae. tauschii	9	18	28
150	4	late embryogenesis abundant protein	XP_020193122	Ae. tauschii	14	39	62	desiccation-related protein	XP_020169835	Ae. tauschii	11	32	28	14-3-3 protein	AGA84103	T.aestivum	10	33	45	chitinase	XP_020199445	Ae. tauschii	5	10	15
151	3	late embryogenesis abundant protein	BAK04960	Hordeum vulgare	6	16	28	tritin	BAA02948	T.aestivum	4	10	18	late embryogenesis abundant protein	XP_020174883	Ae. tauschii	4	8	25
152	1	glutathionine-S-transferase	XP_020196644	Ae. tauschii	15	57	49
153	7	glutathionine-S-transferase	XP_020196644	Ae. tauschii	51	214	60	hypothetical protein	EMS53982	T. urartu	17	39	55	beta-1 proteasome-7D	AAY43813	Ae. tauschii	7	10	38	proteasome subunit beta type-1	XP_020148848	Ae. tauschii	6	10	30	proteasome subunit beta tpe-7-B-like	XP-020146843	Ae. tauschii	5	11	18	cupicin	XP-020147625	Ae. tauschii	4	5	11	eukaryotic translation initiation factor 5A1	AAZ95171	T.aestivum	4	13	24
154	14	glutathionine-S-transferase	XP_020196644	Ae. tauschii	21	65	53	superoxide dismutase	AAB68036	T.aestivum	15	45	46	27K protein	EMS53982	T. urartu	14	44	53	glutathione transferase	CAC94002	T.aestivum	14	42	45	fructose bisphosphate aldolase	CDM85265	T.aestivum	8	23	26	ricin-B-like lectin	BAJ89145	H. vulgare	8	20	27	peroxiredoxin	ACE82290	T.aestivum	6	14	39	cupicin	XP-020147625	Ae. tauschii	5	15	14
155	7	lysosomal thiol reductase	XP_020155412	Ae. tauschii	15	73	52	superoxide dismutase	AAB68035	T.aestivum	9	40	39	AAI	P16347 (WASI-Bu-1)	T.aestivum	7	30	32	dehydroascorbate reductase	AAL71854	T.aestivum	5	15	28	27K protein	BAC76688	T.aestivum	5	14	45	cupicin	XP-020147625	Ae. tauschii	4	15	12	1-cys peroxiredoxin	AAQ74769	T.aestivum	4	15	28
156	4	nucleoside diphosphate kinase	EMS63724	T. urartu	5	16	41	AAI	CAI84642 (WDAI_Bu-1)	T.aestivum	5	15	55	AAI	XP_020153704 (WTAI-CM3_Bu-2)	Ae. tauschii	5	12	34	atp1	ACA62607	T.aestivum	4	11	9
157	2	AAI	AAR10959 (WTAI-CM3_Bu-1)	T.aestivum	37	388	74	AAI	XP_020153704 (WTAI-CM3-Bu-2)	Ae. tauschii	4	16	67
158		no ID
159	3	AAI	CAI84642 (WDAI_Bu-1)	T.aestivum	8	24	66	AAI	CAZ76052 (WTAI-CM1_Bu-1)	T.aestivum	5	14	32	AAI CMX1/CMX3	EMS58545	T. urartu	5	22	32
160		no ID
161		no ID
162		no ID
163	1	ubiquitin	AAP50253	T.aestivum	10	56	83
164	6	AAI	AAV39514 (WDAI_Bu-1)	T.aestivum	26	244	100	AAI	CAZ76052 (WTAI-CM1_Bu-1)	T.aestivum	23	170	75	AAI	XP_020148432 (CMx_Bu-1)	Ae. tauschii	6	45	52	AAI	ABI54559	A. sharonensis	5	8	55	AAI	P16851 (WTAI-CM2_Bu-1)	T.aestivum	4	9	44	AAI	AAV39524 (WDAI_Bu-1)	Ae. tauschii	4	7	98
165	5	AAI	AAV39517 (WDAI_Bu-1)	T.aestivum	22	101	88	AAI	P16851 (WTAI-CM2_Bu-1)	T.aestivum	6	34	34	wheatwin	AAB29183	T.aestivum	5	10	41	AAI	ABO45967 (WMAI_Bu-1)	T.aestivum	4	11	36	AAI	ACU51027 (WMAI-Bu-1)	T.aestivum	4	12	67
166	5	AAI	sp P16851 (WTAI-CM2_Bu-1)	T.aestivum	24	107	74	AAI	CAI84642 (WDAI_Bu-1)	T.aestivum	13	65	70	AAI	XP_020148432 (CMx_Bu-1)	Ae. tauschii	7	28	50	AAI	CAZ76052 (WTAI-CM1_Bu-1)	T.aestivum	4	11	48	AAI	AAY2617 (WDAI-Bu-3)	T.aestivum	4	14	63
167	7	superoxide dismutase	AFF27607	T.aestivum	18	61	66	AAI	AQT26482 (WTAI-CMS-Bu-1)	T.aestivum	8	18	49	globulin-1S	EMS62417	T. urartu	5	18	12	nucleoside diphosphate kinase	EMS63724	T. urartu	5	16	41	superoxide dismutase	ACO90194	T.aestivum	5	18	49	63 kD globulin-like	XP_020163661	Ae. tauschii	4	10	8	AAI	AAV39514 (WDAI-Bu-1)	T.aestivum	4	10	40
168	5	globulin-1	EMS62417	T. urartu	12	53	15	superoxide dismutase	AFF27607	T.aestivum	7	12	36	AAI	P16851 (WTAI-CM2_Bu-1)	T.aestivum	5	11	34	AAI	AAV39514 (WDAI-Bu-1)	T.aestivum	5	18	52	AAI	AQT26482 (WTAI-CMS-Bu-1)	T.aestivum	4	8	36
169	4	AAI	ABO45967 (WMAI_Bu-1)	T.aestivum	25	135	99	AAI	ABI54559	A. sharonensis	5	9	33	AAI	CAI4642	T.aestivum	4	15	55	AAI	XP_020148432	Ae. tauschii	4	12	32
170	6	AAI	ABI54484 (WDAI_Bu-3)	T. dicoccoides	14	58	96	AAI	sp P16851 (WTAI-CM2_Bu-1)	T.aestivum	11	37	51	AAI	ABO45967 (WMAI_Bu-1)	T.aestivum	9	28	72	AAI	XP_020148432	Ae. tauschii	6	34	48	AAI	ACG59281 (WTAU-CM16-Bu-1)	T.aestivum	5	16	33	AAI	CAZ76052	T.aestivum	4	12	49
171	2	AAI	ABO45967 (WMAI_Bu-1)	T.aestivum	19	116	98	AAI	AAV91972 WDAI-Bu-4)	T.aestivum	9	48	76
172	5	AAI	AAV91972 (WDAI_Bu-4)	T.aestivum	37	198	100	AAI	ACG59281 (WTAI-CM16_Bu-1)	T.aestivum	8	27	54	AAI	ABO45963 (WMAI-Bu-1)	Ae. tauschii	8	26	62	late embryogenesis abundant protein	BAK06859	H. vulgare	5	13	65	AAI	ACP40742	T. dicoccoides	5	15	82
173	6	AAI	ACM41418 (WTAI-CM16_Bu-1)	T. macha	34	228	80	AAI	AAV91972 WDAI-Bu-4)	T.aestivum	7	41	65	thioredoxin h	AAL24517	T.aestivum	7	20	43	AAI	CAA42453	T.aestivum	6	22	70	AAI	P01083	T.aestivum	6	15	40	beta-purothionin	ACL11893	T. monococcum	4	12	40
174	3	AAI	CAA42453 (WTAI-CM-17_Bu-1)	T.aestivum	25	133	77	AAI	ACG59281 (WTAI-CM16_Bu-1)	T.aestivum	13	41	65	AAI	AAV91972	T.aestivum	7	41	65
175	2	AAI	CAA42453 (WTAI-CM-17_Bu-1)	T.aestivum	13	59	50	AAI	AAV91972 WDAI-Bu-4)	T.aestivum	6	13	43
176	1	AAI	ABO45967 (WMAI_Bu-1)	T.aestivum	4	17	36
177	4	AAI	sp P16851 (WTAI-CM2_Bu-1)	T.aestivum	7	25	44	AAI	CAI84642 (WDAI_Bu-1)	T.aestivum	6	21	66	AAI	XP_020148432 (CMx_Bu-1)	Ae. tauschii	5	20	39	AAI	ABO45967 (WMAI_Bu-1)	T.aestivum	4	14	36
178	1	homocysteine methyltransferase	EMS51950	T. urartu	20	76	27
189 2	3	alpha gliadin	Bu-alpha-3	T.aestivum	15	44	35	glyceraldehyde 3-P dehydrogenase	ANW11922	T.aestivum	11	29	26	alpha gliadin	BAM08454	T.aestivum	7	15	23
190 2	6	alpha gliadin	BAM08458	T.aestivum	23	73	50	glyceraldehyde 3-P dehydrogenase	ANW11922	T.aestivum	16	56	30	glyceraldehyde 3-P dehydrogenase	ALE18234	T.aestivum	8	32	26	alpha gliadin	ABD85199	T.aestivum	7	18	39	ricin B-like lectin	XP-_020162548	Ae. tauschii	6	15	14	fructose biphosphate aldolase	ACO44685	H. vulgare	6	20	20
191 2	6	alpha gliadin	Bu-alpha-4	T.aestivum	19	53	46	alpha gliadin	BAM08458	T.aestivum	9	20	39	LMW-GS (METSCIS)	AAB48477	T.aestivum	8	22	33	aldose reductase	XP_020162829	Ae. tauschii	6	16	21	gamma gliadin	AAD30556	T.aestivum	6	19	28	glyceraldehyde 3-P dehydrogenase	ALE18234	T.aestivum	5	10	17
1 Spot also contains a gluten protein.
2 Replicate sample was digested with thermolysin and analyzed by MS/MS. All MS data was combined.
[truncated: 48 more columns]
